# Supplementary material for: Bioacoustic Detection of Wolves Using AI (BirdNET, Cry-Wolf and BioLingual)
Source: Animals (Basel). 2026 Jan 7;16(2):175. doi: 10.3390/ani16020175 (PMC12838021; doi:10.3390/ani16020175)
Supplement: Supplementary file 1 [file animals-16-00175-s001.zip]

Archive with 1 entries (1 files):
- animals-4074728-supplementary.pdf
